# Supplementary material for: Phylogenetic, comparative genomic and structural analyses of human Streptococcus agalactiae ST485 in China
Source: BMC Genomics. 2018 Sep 27;19:716. doi: 10.1186/s12864-018-5084-0 (PMC6161333; doi:10.1186/s12864-018-5084-0)
Supplement: Supplementary file 1 — Sequenced strains and available genomes used in this study. (XLSX 16 kb) [file 12864_2018_5084_MOESM1_ESM.xlsx]

## Sheet: Supplementary Table 1
Additional file 1: Sequenced strains and available genomes used in this study
Strain Name	Organism	CC type	ST type	capsular serotype	host	source	diseases	year	geographic location	Genome accession number
H70	Streptococcus equi subsp. zooepidemicus	--	--	--	Horse	nose	unknown	2000	United Kingdom	FM204884
MGAS10270	Streptococcus pyogenes	--	--	--	Homo sapiens	unknown	unknown	unknown	unknown	CP000260.1
R6	Streptococcus pneumoniae	--	--	--	unknown	unknown	unknown	unknown	USA	AE007317.1
BSU108	Streptococcus agalactiae	CC103	?	Ia	Homo sapiens	unknown	unknown	unknown	unknown	ALRK01000022
BSU451	Streptococcus agalactiae	CC103	ST103	Ia	Homo sapiens	respiratory tract	unknown	unknown	unknown	ANED01000011
GBS85147	Streptococcus agalactiae	CC103	ST103	Ia	Homo sapiens	oropharynx	recurrent pharyngitis	unknown	Brazil	CP010319
M19	Streptococcus agalactiae	CC103	ST103	Ia	Bos taurus	milk	mastitis	2010	China	KV757177
C001	Streptococcus agalactiae	CC103	ST103	Ia	Bos taurus	milk	mastitis	unknown	China	CP008813
DK-B-USS-084	Streptococcus agalactiae	CC103	ST103	Ia	Bos taurus	unknown	mastitis	1996	Finland	LBHH01000011
MRI Z1-023	Streptococcus agalactiae	CC103	ST103	Ia	Bos taurus	unknown	unknown	unknown	unknown	ANEN01000023
*LZF004	Streptococcus agalactiae	CC103	ST103	Ia	Homo sapiens	cervical secretion	cervicitis	unknown	China	NAYX00000000
Madagascar-IP-43	Streptococcus agalactiae	CC103	ST103	Ia	Homo sapiens	vaginal swab	carriage	2007	Madagascar	BioSample: SAMEA2168942; SRA: ERS337546
*NNB003	Streptococcus agalactiae	CC103	ST930	Ia	Homo sapiens	vaginal secretion	vaginitis	unknown	China	NAWW00000000
*NNB004	Streptococcus agalactiae	CC103	ST930	Ia	Homo sapiens	vaginal secretion	vaginitis	unknown	China	NAWV00000000
*NNA047	Streptococcus agalactiae	CC103	ST651	Ⅲ	Homo sapiens	cervical secretion	cervicitis	unknown	China	NAVW00000000
*NNA019	Streptococcus agalactiae	CC103	ST862	Ⅲ	Homo sapiens	cervical secretion	threatened abortion	unknown	China	NAXZ00000000
*NNA022	Streptococcus agalactiae	CC103	ST651	Ⅲ	Homo sapiens	cervical secretion	threatened abortion	unknown	China	NAXQ00000000
*LZF010	Streptococcus agalactiae	CC103	ST485	Ia	Homo sapiens	cervical secretion	cervicitis	unknown	China	NAYS00000000
*NNB009	Streptococcus agalactiae	CC103	ST485	Ia	Homo sapiens	vaginal secretion	vaginitis	unknown	China	NAWQ00000000
*NNA036	Streptococcus agalactiae	CC103	ST485	Ia	Homo sapiens	purulent secretion	chronic suppurative sinusitis	unknown	China	NAXB00000000
*NNA007	Streptococcus agalactiae	CC103	ST485	Ia	Homo sapiens	cervical secretion	threatened abortion	unknown	China	NAYL00000000
*NNB008	Streptococcus agalactiae	CC103	ST485	Ia	Homo sapiens	sputum	premature birth	unknown	China	NAWR00000000
*NNA028	Streptococcus agalactiae	CC103	ST485	Ia	Homo sapiens	cervical secretion	threatened abortion	unknown	China	NAXK00000000
*NNA045	Streptococcus agalactiae	CC103	ST485	Ia	Homo sapiens	amniotic fluid	premature rupture of membranes	unknown	China	NAVY00000000
*NNA042	Streptococcus agalactiae	CC103	ST485	Ia	Homo sapiens	amniotic fluid	premature rupture of membranes	unknown	China	NAWN00000000
*BSE010	Streptococcus agalactiae	CC103	ST485	Ia	Homo sapiens	vaginal secretion	vaginitis	unknown	China	NAXV00000000
*BSE009	Streptococcus agalactiae	CC103	ST485	Ia	Homo sapiens	amniotic fluid	threatened abortion	unknown	China	CP020387
*LZF009	Streptococcus agalactiae	CC103	ST485	Ia	Homo sapiens	cervical secretion	threatened abortion	unknown	China	NAYT00000000
*LZF003	Streptococcus agalactiae	CC103	ST485	Ia	Homo sapiens	vaginal secretion	vaginitis	unknown	China	NAYY00000000
2-22	Streptococcus agalactiae	CC552	ST261	Ib	Oreochromis sp.	brain	meningitis	unknown	Israel	FO393392.1
138P	Streptococcus agalactiae	CC552	ST261	Ib	Oreochromis sp.	kidney	meningitis	2007	USA	CP007482.1
SA20-06	Streptococcus agalactiae	CC552	ST553	Ib	Oreochromis sp.	kidney	meningitis	2006	Brazil	CP003919.2
LADL-90-503	Streptococcus agalactiae	CC552	ST260	Ib	Hybrid striped bass	brain	meningitis	1990	USA	CAPZ01000019
STIR-CD-17	Streptococcus agalactiae	CC552	ST260	Ib	Oreochromis sp.	heart	meningitis	2008	Honduras	ALXB01000004
NEM316	Streptococcus agalactiae	CC23	ST23	Ⅲ	Homo sapiens	blood	meningitis	unknown	France	AL732656.1
GB00867	Streptococcus agalactiae	CC23	ST23	Ia	Homo sapiens	unknown	unknown	unknown	unknown	ALUB01000017
515	Streptococcus agalactiae	CC23	ST23	Ia	Homo sapiens	cerebrospinal fluid	meningitis	unknown	USA	AAJP01000001
GBS6	Streptococcus agalactiae	CC67	ST22	II	Homo sapiens	unknown	unknown	2009	USA	CP007572.1
BSU442	Streptococcus agalactiae	CC67	ST22	II	Homo sapiens	unknown	unknown	unknown	unknown	ALRD01000070
GBS2-NM	Streptococcus agalactiae	CC67	ST22	II	Homo sapiens	blood	sepsis	2012	USA	CP007571.1
MC627	Streptococcus agalactiae	CC67	ST22	II	Homo sapiens	stool	bacteremia	unknown	unknown	KE376151
FSL C1-494	Streptococcus agalactiae	CC67	?	II	Bos taurus	unknown	unknown	unknown	unknown	ALQD01000061
FSL S3-586	Streptococcus agalactiae	CC67	ST67	II	Bos taurus	unknown	unknown	unknown	unknown	ANCM01000102
FSL S3-026	Streptococcus agalactiae	CC67	ST67	III	Bos taurus	milk	mastitis	2000	USA	AEXT01000007
FSL S3-034	Streptococcus agalactiae	CC61	ST61	II	Bos taurus	unknown	unknown	unknown	unknown	ANPZ01000086
FSL S3-043	Streptococcus agalactiae	CC61	ST61	III	Bos taurus	unknown	unknown	unknown	unknown	ANPT01000119
LDS 623	Streptococcus agalactiae	CC61	ST61	III	Bos taurus	unknown	unknown	unknown	unknown	ANEX01000127
CNCTC 10/84	Streptococcus agalactiae	CC26	ST26	V	Homo sapiens	unknown	unknown	unknown	USA	CP006910.1
GB00112	Streptococcus agalactiae	CC17	ST17	III	Homo sapiens	unknown	unknown	1999	Canada	AKXO01000028
COH1	Streptococcus agalactiae	CC17	ST17	Ⅲ	Homo sapiens	unknown	sepsis	unknown	USA	HG939456.1
NGBS128	Streptococcus agalactiae	CC17	ST17	III	Homo sapiens	blood	unknown	2010	Canada	CP012480.1
18RS21	Streptococcus agalactiae	CC19	ST19	II	Homo sapiens	umbilicus	meningitis	unknown	USA	AAJO01000001
CCUG 19094	Streptococcus agalactiae	CC19	ST19	III	Homo sapiens	blood	unknown	unknown	unknown	ALQK01000030
2603V/R	Streptococcus agalactiae	CC19	ST110	V	Homo sapiens	unknown	meningitis	unknown	USA	AE009948.1
GB00679	Streptococcus agalactiae	CC2	ST2	II	Homo sapiens	unknown	unknown	unknown	unknown	ALTY01000018
LMG 15092	Streptococcus agalactiae	CC2	ST2	II	Homo sapiens	vaginal tract	unknown	unknown	unknown	ALQY01000047
MRI Z1-012	Streptococcus agalactiae	CC2	ST2	IV	Bos taurus	unknown	unknown	unknown	unknown	ALRX01000048
GBS ST-1	Streptococcus agalactiae	CC1	ST1	V	Canis lupus familiaris	gumline	unknown	2015	USA	CP013202.1
09mas018883	Streptococcus agalactiae	CC1	ST1	V	Bos taurus	milk	mastitis	unknown	Sweden	HF952104.1
SS1	Streptococcus agalactiae	CC1	ST1	V	Homo sapiens	blood	unknown	1992	USA	CP010867.1
SG-M1	Streptococcus agalactiae	CC10	ST283	Ⅲ	Homo sapiens	blood	Septicemia and meningitis	2015	Singapore	CP012419.2
H36B	Streptococcus agalactiae	CC7	ST6	Ib	Homo sapiens	unknown	unknown	unknown	unknown	AAJS01000001
SS1014	Streptococcus agalactiae	CC7	ST6	Ib	Striped bass	unknown	unknown	unknown	USA	CAQC01000077
A909	Streptococcus agalactiae	CC7	ST7	Ia	Homo sapiens	blood	sepsis	1966	USA	CP000114.1
CF01173	Streptococcus agalactiae	CC7	ST7	Ia	Oncorhynchus mykiss	unknown	unknown	unknown	Great Britain	CAQB01000122
HN016	Streptococcus agalactiae	CC7	ST7	Ia	Oreochromis sp.	brain	meningitis	2011	China	CP011325.1
GD201008-001	Streptococcus agalactiae	CC7	ST7	Ia	Oreochromis sp.	unknown	meningitis	2010	China	CP003810.1
GB00864	Streptococcus agalactiae	CC10	ST10	II	Homo sapiens	unknown	unknown	unknown	unknown	ALTZ01000004
BSU450	Streptococcus agalactiae	CC10	ST10	Ib	Homo sapiens	unknown	unknown	unknown	unknown	ALRC01000036
GB00202	Streptococcus agalactiae	CC10	ST10	Ib	Homo sapiens	unknown	unknown	unknown	unknown	ALTA01000022
FSL S3-442	Streptococcus agalactiae	CC12	ST12	Ib	Homo sapiens	unknown	unknown	unknown	unknown	ANCT01000061
CCUG 29376	Streptococcus agalactiae	CC12	ST12	Ib	unknown	unknown	unknown	unknown	unknown	ANDB01000022
MRI Z1-198	Streptococcus agalactiae	CC12	ST12	Ib	Tursiops	unknown	unknown	unknown	unknown	ANEG01000022
*Sequenced strains in this study
