# Supplementary material for: Phylogenetic, comparative genomic and structural analyses of human Streptococcus agalactiae ST485 in China
Source: BMC Genomics. 2018 Sep 27;19:716. doi: 10.1186/s12864-018-5084-0 (PMC6161333; doi:10.1186/s12864-018-5084-0)
Supplement: Supplementary file 2 — Inventory and distribution of CRISPR1 the terminal repeat (RT) and the terminal spacer (ST) sequences among S. agalactiae CC or ST. (XLSX 9 kb) [file 12864_2018_5084_MOESM2_ESM.xlsx]

## Sheet: Supplementary Table 2
Additional file 2: Inventory and distribution of CRISPR1 the terminal repeat（RT）and the terminal spacer（ST）sequences among S. agalactiae CC or ST
the terminal spacer（ST）	the terminal repeat（RT）	CC or ST
TTTAATATCGTCTATATAGATTCCTGGACG	GTTTTAGAGCTGCGCGGTTATTATGCTATGCTAGGACATCA	CC103	ST22	ST609
AGAGTTAACTAATTTTCATGCTATCACAAA	GTTTTAGAGCTGTGCTGTTATTATGCTAGGGCACCA	ST67	ST61
ATTTGAACGATTTTTATATTCCTGATATGT	GTTTTAGAGCTGTGCGGTTATTATGCTAGGGCACCG	CC17	ST130
CTGTGGAAATCTCAGAAAGTTCCTCGACAT	GTTTTAGAGCTGTGCGGTTATTATGCTAGGGCATCA	ST553
GATGGTACAAAATCATTTGTTGGTACTGAT	GTTTTAAAGCTGTGCTGTTATTATGCTAGGGCACCA	ST23
ATCTTCTTTTGACCTAACAAAAGGATATGT	GTTTTAGAGCTGTGCTGTTATTATGCTAGGACATCA	ST7	ST6	ST10	ST12
AAGCTAATTCTCATCTCACCGAGATGGATA	GTTTTAGAGCTGTGCTGTTATTATGCTAGGACATCA	ST1	ST2	ST19	ST110	ST459	ST452
